# Supplementary material for: SIRT4-Catalyzed Deacetylation of Axin1 Modulates the Wnt/β-Catenin Signaling Pathway
Source: Front Oncol. 2022 May 30;12:872444. doi: 10.3389/fonc.2022.872444 (PMC9190513; doi:10.3389/fonc.2022.872444)
Supplement: Supplementary file 1 [file DataSheet_1.zip]

Archive with 18 entries (17 files):
- 2022-5-1/
- 2022-5-1/Fig3E+F-AXIN2.xls
- 2022-5-1/Fig3E+F-Lgr5.xls
- 2022-5-1/Fig3E+F-MYC.xls
- 2022-5-1/Fig4-F.xlsx
- 2022-5-1/Fig4G.xls
- 2022-5-1/Fig6C.xls
- 2022-5-1/幻灯片1.TIF
- 2022-5-1/幻灯片10.TIF
- 2022-5-1/幻灯片11.TIF
- 2022-5-1/幻灯片2.TIF
- 2022-5-1/幻灯片3.TIF
- 2022-5-1/幻灯片4.TIF
- 2022-5-1/幻灯片5.TIF
- 2022-5-1/幻灯片6.TIF
- 2022-5-1/幻灯片7.TIF
- 2022-5-1/幻灯片8.TIF
- 2022-5-1/幻灯片9.TIF
