# Supplementary material for: SIRT4-Catalyzed Deacetylation of Axin1 Modulates the Wnt/β-Catenin Signaling Pathway
Source: Front Oncol. 2022 May 30;12:872444. doi: 10.3389/fonc.2022.872444 (PMC9190513; doi:10.3389/fonc.2022.872444)
Supplement: Supplementary file 1 [file DataSheet_1.zip › 2022-5-1/Fig3E+F-AXIN2.xls]

## Sheet: Results
Block Type	96well
Chemistry	SYBR_GREEN
Experiment Run End Time	2021-05-09 12:08:19 PM CST
Instrument Type	steponeplus
Passive Reference
Well	Sample Name	Target Name	Task	Reporter	Quencher	RQ	RQ Min	RQ Max	Cт	Cт Mean	Cт SD	ΔCт	ΔCт Mean	ΔCт SE	HK Control ΔCт Mean	HK Control ΔCт SE	ΔΔCт	Automatic Ct Threshold	Ct Threshold	Automatic Baseline	Baseline Start	Baseline End	Efficiency	Comments
A3	Sample 1	AXIN2	UNKNOWN	SYBR	None				29.6081	29.3323	0.195361							TRUE	10046.6	TRUE	3	18	1
A4	Sample 2	AXIN2	UNKNOWN	SYBR	None				27.6693	27.5908	0.296869							TRUE	10046.6	TRUE	3	16	1
A5	Sample 3	AXIN2	UNKNOWN	SYBR	None				29.0948	28.9689	0.0905341							TRUE	10046.6	TRUE	3	17	1
A6	Sample 4	AXIN2	UNKNOWN	SYBR	None				26.3687	26.2038	0.180401							TRUE	10046.6	TRUE	3	16	1
A7	Sample 5	AXIN2	UNKNOWN	SYBR	None				29.7718	29.8311	0.104844							TRUE	10046.6	TRUE	3	18	1
A8	Sample 6	AXIN2	UNKNOWN	SYBR	None				26.9514	26.8486	0.087009							TRUE	10046.6	TRUE	3	17	1
A9	Sample 7	AXIN2	UNKNOWN	SYBR	None				29.9077	29.8751	0.051743							TRUE	10046.6	TRUE	3	21	1
A10	Sample 8	AXIN2	UNKNOWN	SYBR	None				28.9564	28.6498	0.249235							TRUE	10046.6	TRUE	3	18	1
B3	Sample 1	AXIN2	UNKNOWN	SYBR	None				29.1476	29.3323	0.195361							TRUE	10046.6	TRUE	3	18	1
B4	Sample 2	AXIN2	UNKNOWN	SYBR	None				27.848	27.5908	0.296869							TRUE	10046.6	TRUE	3	17	1
B5	Sample 3	AXIN2	UNKNOWN	SYBR	None				28.96	28.9689	0.0905341							TRUE	10046.6	TRUE	3	17	1
B6	Sample 4	AXIN2	UNKNOWN	SYBR	None				26.2036	26.2038	0.180401							TRUE	10046.6	TRUE	3	17	1
B7	Sample 5	AXIN2	UNKNOWN	SYBR	None				29.7296	29.8311	0.104844							TRUE	10046.6	TRUE	3	21	1
B8	Sample 6	AXIN2	UNKNOWN	SYBR	None				26.8098	26.8486	0.087009							TRUE	10046.6	TRUE	3	18	1
B9	Sample 7	AXIN2	UNKNOWN	SYBR	None				29.8887	29.8751	0.051743							TRUE	10046.6	TRUE	3	23	1
B10	Sample 8	AXIN2	UNKNOWN	SYBR	None				28.7491	28.6498	0.249235							TRUE	10046.6	TRUE	3	19	1
C3	Sample 1	AXIN2	UNKNOWN	SYBR	None				29.2958	29.3323	0.195361							TRUE	10046.6	TRUE	3	22	1
C4	Sample 2	AXIN2	UNKNOWN	SYBR	None				27.6834	27.5908	0.296869							TRUE	10046.6	TRUE	3	15	1
C5	Sample 3	AXIN2	UNKNOWN	SYBR	None				28.9405	28.9689	0.0905341							TRUE	10046.6	TRUE	3	21	1
C6	Sample 4	AXIN2	UNKNOWN	SYBR	None				25.9528	26.2038	0.180401							TRUE	10046.6	TRUE	3	17	1
C7	Sample 5	AXIN2	UNKNOWN	SYBR	None				29.8555	29.8311	0.104844							TRUE	10046.6	TRUE	3	18	1
C8	Sample 6	AXIN2	UNKNOWN	SYBR	None				26.751	26.8486	0.087009							TRUE	10046.6	TRUE	3	17	1
C9	Sample 7	AXIN2	UNKNOWN	SYBR	None				29.9055	29.8751	0.051743							TRUE	10046.6	TRUE	3	21	1
C10	Sample 8	AXIN2	UNKNOWN	SYBR	None				28.4563	28.6498	0.249235							TRUE	10046.6	TRUE	3	17	1
D3	Sample 1	AXIN2	UNKNOWN	SYBR	None				29.2779	29.3323	0.195361							TRUE	10046.6	TRUE	3	21	1
D4	Sample 2	AXIN2	UNKNOWN	SYBR	None				27.1624	27.5908	0.296869							TRUE	10046.6	TRUE	3	21	1
D5	Sample 3	AXIN2	UNKNOWN	SYBR	None				28.8802	28.9689	0.0905341							TRUE	10046.6	TRUE	3	17	1
D6	Sample 4	AXIN2	UNKNOWN	SYBR	None				26.2901	26.2038	0.180401							TRUE	10046.6	TRUE	3	17	1
D7	Sample 5	AXIN2	UNKNOWN	SYBR	None				29.9674	29.8311	0.104844							TRUE	10046.6	TRUE	3	20	1
D8	Sample 6	AXIN2	UNKNOWN	SYBR	None				26.8819	26.8486	0.087009							TRUE	10046.6	TRUE	3	12	1
D9	Sample 7	AXIN2	UNKNOWN	SYBR	None				29.7985	29.8751	0.051743							TRUE	10046.6	TRUE	3	21	1
D10	Sample 8	AXIN2	UNKNOWN	SYBR	None				28.4375	28.6498	0.249235							TRUE	10046.6	TRUE	3	17	1
E3	Sample 1	ACTIN	UNKNOWN	SYBR	None	1	0.783661	1.27606	16.9388	16.6667	0.210877		-12.6657	0.143732			0	TRUE	6645.33	TRUE	3	7	1
E4	Sample 2	ACTIN	UNKNOWN	SYBR	None	0.242565	0.154885	0.37988	16.8963	16.9687	0.437811		-10.6221	0.264485			2.04355	TRUE	6645.33	TRUE	3	7	1
E5	Sample 3	ACTIN	UNKNOWN	SYBR	None	0.603388	0.458917	0.79334	16.6867	17.0321	0.309778		-11.9368	0.161368			0.728842	TRUE	6645.33	TRUE	1	3	1
E6	Sample 4	ACTIN	UNKNOWN	SYBR	None	0.0813589	0.0568028	0.116531	17.1129	17.1577	0.383341		-9.0461	0.211834			3.61956	TRUE	6645.33	TRUE	3	6	1
E7	Sample 5	GAPDH	UNKNOWN	SYBR	None				14.3873	14.5485	0.25715		-15.2826	0.138851				TRUE	10020.5	TRUE	1	3	1
E8	Sample 6	GAPDH	UNKNOWN	SYBR	None				14.5614	14.4831	0.16715		-12.3655	0.09422				TRUE	10020.5	TRUE	3	6	1
E9	Sample 7	GAPDH	UNKNOWN	SYBR	None				13.9297	13.6598	0.224757		-16.2153	0.115318				TRUE	10020.5	TRUE	3	4	1
E10	Sample 8	GAPDH	UNKNOWN	SYBR	None				14.6208	14.7614	0.140594		-13.8884	0.143077				TRUE	10020.5	TRUE	3	4	1
F3	Sample 1	ACTIN	UNKNOWN	SYBR	None	1	0.783661	1.27606	16.7148	16.6667	0.210877		-12.6657	0.143732			0	TRUE	6645.33	TRUE	3	5	1
F4	Sample 2	ACTIN	UNKNOWN	SYBR	None	0.242565	0.154885	0.37988	16.8708	16.9687	0.437811		-10.6221	0.264485			2.04355	TRUE	6645.33	TRUE	1	3	1
F5	Sample 3	ACTIN	UNKNOWN	SYBR	None	0.603388	0.458917	0.79334	16.9014	17.0321	0.309778		-11.9368	0.161368			0.728842	TRUE	6645.33	TRUE	3	8	1
F6	Sample 4	ACTIN	UNKNOWN	SYBR	None	0.0813589	0.0568028	0.116531	16.6324	17.1577	0.383341		-9.0461	0.211834			3.61956	TRUE	6645.33	TRUE	1	2	1
F7	Sample 5	GAPDH	UNKNOWN	SYBR	None				14.4866	14.5485	0.25715		-15.2826	0.138851				TRUE	10020.5	TRUE	1	2	1
F8	Sample 6	GAPDH	UNKNOWN	SYBR	None				14.3461	14.4831	0.16715		-12.3655	0.09422				TRUE	10020.5	TRUE	1	2	1
F9	Sample 7	GAPDH	UNKNOWN	SYBR	None				13.3794	13.6598	0.224757		-16.2153	0.115318				TRUE	10020.5	TRUE	1	2	1
F10	Sample 8	GAPDH	UNKNOWN	SYBR	None				14.6681	14.7614	0.140594		-13.8884	0.143077				TRUE	10020.5	TRUE	3	4	1
G3	Sample 1	ACTIN	UNKNOWN	SYBR	None	1	0.783661	1.27606	16.5603	16.6667	0.210877		-12.6657	0.143732			0	TRUE	6645.33	TRUE	3	8	1
G4	Sample 2	ACTIN	UNKNOWN	SYBR	None	0.242565	0.154885	0.37988	17.5762	16.9687	0.437811		-10.6221	0.264485			2.04355	TRUE	6645.33	TRUE	3	10	1
G5	Sample 3	ACTIN	UNKNOWN	SYBR	None	0.603388	0.458917	0.79334	17.1318	17.0321	0.309778		-11.9368	0.161368			0.728842	TRUE	6645.33	TRUE	1	3	1
G6	Sample 4	ACTIN	UNKNOWN	SYBR	None	0.0813589	0.0568028	0.116531	17.4286	17.1577	0.383341		-9.0461	0.211834			3.61956	TRUE	6645.33	TRUE	3	7	1
G7	Sample 5	GAPDH	UNKNOWN	SYBR	None				14.928	14.5485	0.25715		-15.2826	0.138851				TRUE	10020.5	TRUE	3	6	1
G8	Sample 6	GAPDH	UNKNOWN	SYBR	None				14.3433	14.4831	0.16715		-12.3655	0.09422				TRUE	10020.5	TRUE	1	2	1
G9	Sample 7	GAPDH	UNKNOWN	SYBR	None				13.667	13.6598	0.224757		-16.2153	0.115318				TRUE	10020.5	TRUE	1	2	1
G10	Sample 8	GAPDH	UNKNOWN	SYBR	None				14.9199	14.7614	0.140594		-13.8884	0.143077				TRUE	10020.5	TRUE	3	6	1
H3	Sample 1	ACTIN	UNKNOWN	SYBR	None	1	0.783661	1.27606	16.4529	16.6667	0.210877		-12.6657	0.143732			0	TRUE	6645.33	TRUE	1	2	1
H4	Sample 2	ACTIN	UNKNOWN	SYBR	None	0.242565	0.154885	0.37988	16.5314	16.9687	0.437811		-10.6221	0.264485			2.04355	TRUE	6645.33	TRUE	1	2	1
H5	Sample 3	ACTIN	UNKNOWN	SYBR	None	0.603388	0.458917	0.79334	17.4083	17.0321	0.309778		-11.9368	0.161368			0.728842	TRUE	6645.33	TRUE	3	8	1
H6	Sample 4	ACTIN	UNKNOWN	SYBR	None	0.0813589	0.0568028	0.116531	17.4569	17.1577	0.383341		-9.0461	0.211834			3.61956	TRUE	6645.33	TRUE	3	7	1
H7	Sample 5	GAPDH	UNKNOWN	SYBR	None				14.3918	14.5485	0.25715		-15.2826	0.138851				TRUE	10020.5	TRUE	1	2	1
H8	Sample 6	GAPDH	UNKNOWN	SYBR	None				14.6815	14.4831	0.16715		-12.3655	0.09422				TRUE	10020.5	TRUE	1	2	1
H9	Sample 7	GAPDH	UNKNOWN	SYBR	None				13.663	13.6598	0.224757		-16.2153	0.115318				TRUE	10020.5	TRUE	1	2	1
H10	Sample 8	GAPDH	UNKNOWN	SYBR	None				14.8368	14.7614	0.140594		-13.8884	0.143077				TRUE	10020.5	TRUE	1	2	1
Analysis Type	Singleplex
Endogenous Control	AXIN2
RQ Min/Max Confidence Level	95.0
Reference Sample	Sample 1
