# Supplementary material for: SIRT4-Catalyzed Deacetylation of Axin1 Modulates the Wnt/β-Catenin Signaling Pathway
Source: Front Oncol. 2022 May 30;12:872444. doi: 10.3389/fonc.2022.872444 (PMC9190513; doi:10.3389/fonc.2022.872444)
Supplement: Supplementary file 1 [file DataSheet_1.zip › 2022-5-1/Fig3E+F-Lgr5.xls]

## Sheet: Results
Block Type	96well
Chemistry	SYBR_GREEN
Experiment Run End Time	2021-05-12 12:52:41 PM CST
Instrument Type	steponeplus
Passive Reference
Well	Sample Name	Target Name	Task	Reporter	Quencher	RQ	RQ Min	RQ Max	Cт	Cт Mean	Cт SD	ΔCт	ΔCт Mean	ΔCт SE	HK Control ΔCт Mean	HK Control ΔCт SE	ΔΔCт	Automatic Ct Threshold	Ct Threshold	Automatic Baseline	Baseline Start	Baseline End	Efficiency	Comments	OUTLIERRG
A3	Sample 1	L5	UNKNOWN	SYBR	None				28.9122	28.5371	0.251611							TRUE	10660.4	TRUE	3	21	1		Y
A4	Sample 2	L5	UNKNOWN	SYBR	None				29.9281	29.9683	0.0703479							TRUE	10660.4	TRUE	3	21	1		N
A5	Sample 3	L5	UNKNOWN	SYBR	None				28.5185	28.1951	0.239276							TRUE	10660.4	TRUE	3	21	1		N
A6	Sample 4	L5	UNKNOWN	SYBR	None				27.8633	27.8444	0.0994698							TRUE	10660.4	TRUE	3	17	1		N
A7	Sample 5	L5	UNKNOWN	SYBR	None				31.3402	31.2226	0.23919							TRUE	10660.4	TRUE	3	23	1		N
A8	Sample 6	L5	UNKNOWN	SYBR	None				30.2593	30.0179	0.233953							TRUE	10660.4	TRUE	3	20	1		N
A9	Sample 7	L5	UNKNOWN	SYBR	None				30.9741	30.7191	0.294824							TRUE	10660.4	TRUE	3	20	1		N
A10	Sample 8	L5	UNKNOWN	SYBR	None				29.3007	29.4789	0.155114							TRUE	10660.4	TRUE	3	20	1		N
B3	Sample 1	L5	UNKNOWN	SYBR	None				28.4082	28.5371	0.251611							TRUE	10660.4	TRUE	3	20	1		N
B4	Sample 2	L5	UNKNOWN	SYBR	None				30.0319	29.9683	0.0703479							TRUE	10660.4	TRUE	3	21	1		N
B5	Sample 3	L5	UNKNOWN	SYBR	None				28.2325	28.1951	0.239276							TRUE	10660.4	TRUE	3	20	1		N
B6	Sample 4	L5	UNKNOWN	SYBR	None				27.9555	27.8444	0.0994698							TRUE	10660.4	TRUE	3	13	1		N
B7	Sample 5	L5	UNKNOWN	SYBR	None				31.4771	31.2226	0.23919							TRUE	10660.4	TRUE	3	20	1		N
B8	Sample 6	L5	UNKNOWN	SYBR	None				30.173	30.0179	0.233953							TRUE	10660.4	TRUE	3	17	1		N
B9	Sample 7	L5	UNKNOWN	SYBR	None				30.8917	30.7191	0.294824							TRUE	10660.4	TRUE	3	23	1		N
B10	Sample 8	L5	UNKNOWN	SYBR	None				29.4191	29.4789	0.155114							TRUE	10660.4	TRUE	3	16	1		N
C3	Sample 1	L5	UNKNOWN	SYBR	None				28.3804	28.5371	0.251611							TRUE	10660.4	TRUE	3	19	1		N
C4	Sample 2	L5	UNKNOWN	SYBR	None				30.0235	29.9683	0.0703479							TRUE	10660.4	TRUE	3	19	1		N
C5	Sample 3	L5	UNKNOWN	SYBR	None				27.9969	28.1951	0.239276							TRUE	10660.4	TRUE	3	16	1		N
C6	Sample 4	L5	UNKNOWN	SYBR	None				27.845	27.8444	0.0994698							TRUE	10660.4	TRUE	3	17	1		N
C7	Sample 5	L5	UNKNOWN	SYBR	None				31.1458	31.2226	0.23919							TRUE	10660.4	TRUE	3	8	1		N
C8	Sample 6	L5	UNKNOWN	SYBR	None				29.7793	30.0179	0.233953							TRUE	10660.4	TRUE	3	20	1		N
C9	Sample 7	L5	UNKNOWN	SYBR	None				30.3123	30.7191	0.294824							TRUE	10660.4	TRUE	3	19	1		N
C10	Sample 8	L5	UNKNOWN	SYBR	None				29.5328	29.4789	0.155114							TRUE	10660.4	TRUE	3	20	1		N
D3	Sample 1	L5	UNKNOWN	SYBR	None				28.4474	28.5371	0.251611							TRUE	10660.4	TRUE	3	20	1		N
D4	Sample 2	L5	UNKNOWN	SYBR	None				29.8899	29.9683	0.0703479							TRUE	10660.4	TRUE	3	19	1		N
D5	Sample 3	L5	UNKNOWN	SYBR	None				28.0324	28.1951	0.239276							TRUE	10660.4	TRUE	3	18	1		N
D6	Sample 4	L5	UNKNOWN	SYBR	None				27.714	27.8444	0.0994698							TRUE	10660.4	TRUE	3	16	1		N
D7	Sample 5	L5	UNKNOWN	SYBR	None				30.9274	31.2226	0.23919							TRUE	10660.4	TRUE	3	21	1		N
D8	Sample 6	L5	UNKNOWN	SYBR	None				29.86	30.0179	0.233953							TRUE	10660.4	TRUE	3	17	1		N
D9	Sample 7	L5	UNKNOWN	SYBR	None				30.6984	30.7191	0.294824							TRUE	10660.4	TRUE	3	21	1		N
D10	Sample 8	L5	UNKNOWN	SYBR	None				29.6632	29.4789	0.155114							TRUE	10660.4	TRUE	3	20	1		N
E3	Sample 1	ACTIN	UNKNOWN	SYBR	None	1	0.76604	1.30542	19.6085	19.5746	0.18832		-8.96248	0.15714			0	TRUE	7087.08	TRUE	3	8	1		N
E4	Sample 2	ACTIN	UNKNOWN	SYBR	None	0.385264	0.277329	0.535208	22.0677	22.3819	0.381195		-7.5864	0.193816			1.37608	TRUE	7087.08	TRUE	3	12	1		N
E5	Sample 3	ACTIN	UNKNOWN	SYBR	None	0.579692	0.438893	0.765658	19.9929	20.0193	0.224491		-8.17584	0.16405			0.786643	TRUE	7087.08	TRUE	3	10	1		N
E6	Sample 4	ACTIN	UNKNOWN	SYBR	None	0.238404	0.215849	0.263315	20.8738	20.9505	0.0619731		-6.89396	0.058598			2.06852	TRUE	7087.08	TRUE	3	8	1		N
E7	Sample 5	GAPDH	UNKNOWN	SYBR	None				16.5922	16.6473	0.18262		-14.5753	0.150468				TRUE	11488.7	TRUE	1	3	1		N
E8	Sample 6	GAPDH	UNKNOWN	SYBR	None				16.4545	16.442	0.0610153		-13.5759	0.120889				TRUE	11488.7	TRUE	1	2	1		N
E9	Sample 7	GAPDH	UNKNOWN	SYBR	None				17.0871	16.9147	0.170068		-13.8044	0.17018				TRUE	11488.7	TRUE	3	7	1		N
E10	Sample 8	GAPDH	UNKNOWN	SYBR	None				16.754	16.8253	0.12743		-12.6536	0.100373				TRUE	11488.7	TRUE	3	8	1		N
F3	Sample 1	ACTIN	UNKNOWN	SYBR	None	1	0.76604	1.30542	19.5516	19.5746	0.18832		-8.96248	0.15714			0	TRUE	7087.08	TRUE	3	6	1		N
F4	Sample 2	ACTIN	UNKNOWN	SYBR	None	0.385264	0.277329	0.535208	22.2623	22.3819	0.381195		-7.5864	0.193816			1.37608	TRUE	7087.08	TRUE	3	13	1		N
F5	Sample 3	ACTIN	UNKNOWN	SYBR	None	0.579692	0.438893	0.765658	19.982	20.0193	0.224491		-8.17584	0.16405			0.786643	TRUE	7087.08	TRUE	3	8	1		N
F6	Sample 4	ACTIN	UNKNOWN	SYBR	None	0.238404	0.215849	0.263315	20.9299	20.9505	0.0619731		-6.89396	0.058598			2.06852	TRUE	7087.08	TRUE	3	8	1		N
F7	Sample 5	GAPDH	UNKNOWN	SYBR	None				16.4978	16.6473	0.18262		-14.5753	0.150468				TRUE	11488.7	TRUE	1	2	1		N
F8	Sample 6	GAPDH	UNKNOWN	SYBR	None				16.3543	16.442	0.0610153		-13.5759	0.120889				TRUE	11488.7	TRUE	1	2	1		N
F9	Sample 7	GAPDH	UNKNOWN	SYBR	None				16.7373	16.9147	0.170068		-13.8044	0.17018				TRUE	11488.7	TRUE	1	2	1		N
F10	Sample 8	GAPDH	UNKNOWN	SYBR	None				16.7579	16.8253	0.12743		-12.6536	0.100373				TRUE	11488.7	TRUE	3	6	1		N
G3	Sample 1	ACTIN	UNKNOWN	SYBR	None	1	0.76604	1.30542	19.7979	19.5746	0.18832		-8.96248	0.15714			0	TRUE	7087.08	TRUE	3	10	1		N
G4	Sample 2	ACTIN	UNKNOWN	SYBR	None	0.385264	0.277329	0.535208	22.9371	22.3819	0.381195		-7.5864	0.193816			1.37608	TRUE	7087.08	TRUE	3	16	1		N
G5	Sample 3	ACTIN	UNKNOWN	SYBR	None	0.579692	0.438893	0.765658	20.3223	20.0193	0.224491		-8.17584	0.16405			0.786643	TRUE	7087.08	TRUE	3	8	1		N
G6	Sample 4	ACTIN	UNKNOWN	SYBR	None	0.238404	0.215849	0.263315	21.0147	20.9505	0.0619731		-6.89396	0.058598			2.06852	TRUE	7087.08	TRUE	3	12	1		N
G7	Sample 5	GAPDH	UNKNOWN	SYBR	None				16.5856	16.6473	0.18262		-14.5753	0.150468				TRUE	11488.7	TRUE	1	2	1		N
G8	Sample 6	GAPDH	UNKNOWN	SYBR	None				16.4641	16.442	0.0610153		-13.5759	0.120889				TRUE	11488.7	TRUE	1	2	1		N
G9	Sample 7	GAPDH	UNKNOWN	SYBR	None				16.8042	16.9147	0.170068		-13.8044	0.17018				TRUE	11488.7	TRUE	1	2	1		N
G10	Sample 8	GAPDH	UNKNOWN	SYBR	None				17.0161	16.8253	0.12743		-12.6536	0.100373				TRUE	11488.7	TRUE	3	7	1		N
H3	Sample 1	ACTIN	UNKNOWN	SYBR	None	1	0.76604	1.30542	19.3404	19.5746	0.18832		-8.96248	0.15714			0	TRUE	7087.08	TRUE	1	2	1		N
H4	Sample 2	ACTIN	UNKNOWN	SYBR	None	0.385264	0.277329	0.535208	22.2607	22.3819	0.381195		-7.5864	0.193816			1.37608	TRUE	7087.08	TRUE	3	12	1		N
H5	Sample 3	ACTIN	UNKNOWN	SYBR	None	0.579692	0.438893	0.765658	19.7799	20.0193	0.224491		-8.17584	0.16405			0.786643	TRUE	7087.08	TRUE	1	2	1		N
H6	Sample 4	ACTIN	UNKNOWN	SYBR	None	0.238404	0.215849	0.263315	20.9836	20.9505	0.0619731		-6.89396	0.058598			2.06852	TRUE	7087.08	TRUE	3	12	1		N
H7	Sample 5	GAPDH	UNKNOWN	SYBR	None				16.9135	16.6473	0.18262		-14.5753	0.150468				TRUE	11488.7	TRUE	1	2	1		N
H8	Sample 6	GAPDH	UNKNOWN	SYBR	None				16.4952	16.442	0.0610153		-13.5759	0.120889				TRUE	11488.7	TRUE	1	2	1		N
H9	Sample 7	GAPDH	UNKNOWN	SYBR	None				17.0304	16.9147	0.170068		-13.8044	0.17018				TRUE	11488.7	TRUE	3	8	1		N
H10	Sample 8	GAPDH	UNKNOWN	SYBR	None				16.7734	16.8253	0.12743		-12.6536	0.100373				TRUE	11488.7	TRUE	1	2	1		N
Analysis Type	Singleplex
Endogenous Control	L5
RQ Min/Max Confidence Level	95.0
Reference Sample	Sample 1
