# Supplementary material for: SIRT4-Catalyzed Deacetylation of Axin1 Modulates the Wnt/β-Catenin Signaling Pathway
Source: Front Oncol. 2022 May 30;12:872444. doi: 10.3389/fonc.2022.872444 (PMC9190513; doi:10.3389/fonc.2022.872444)
Supplement: Supplementary file 1 [file DataSheet_1.zip › 2022-5-1/Fig3E+F-MYC.xls]

## Sheet: Results
Block Type	96well
Chemistry	SYBR_GREEN
Experiment Run End Time	2021-05-13 14:20:43 PM CST
Instrument Type	steponeplus
Passive Reference
Well	Sample Name	Target Name	Task	Reporter	Quencher	RQ	RQ Min	RQ Max	Cт	Cт Mean	Cт SD	ΔCт	ΔCт Mean	ΔCт SE	HK Control ΔCт Mean	HK Control ΔCт SE	ΔΔCт	Automatic Ct Threshold	Ct Threshold	Automatic Baseline	Baseline Start	Baseline End	Efficiency	Comments	HIGHSD	OUTLIERRG
A3	Sample 1	MYC	UNKNOWN	SYBR	None				23.0642	22.9597	0.081428							TRUE	12328.9	TRUE	3	14	1		N	N
A4	Sample 2	MYC	UNKNOWN	SYBR	None				21.9272	20.8699	1.99641							TRUE	12328.9	TRUE	3	12	1		Y	N
A5	Sample 3	MYC	UNKNOWN	SYBR	None				22.1108	22.0324	0.0734505							TRUE	12328.9	TRUE	3	14	1		N	N
A6	Sample 4	MYC	UNKNOWN	SYBR	None				21.7704	21.4697	0.273469							TRUE	12328.9	TRUE	3	12	1		N	N
A7	Sample 5	MYC	UNKNOWN	SYBR	None				27.166	27.0466	0.0982937							TRUE	12328.9	TRUE	3	19	1		N	N
A8	Sample 6	MYC	UNKNOWN	SYBR	None				26.0926	25.817	0.210447							TRUE	12328.9	TRUE	3	17	1		N	N
A9	Sample 7	MYC	UNKNOWN	SYBR	None				27.802	27.8926	0.132415							TRUE	12328.9	TRUE	3	17	1		N	N
A10	Sample 8	MYC	UNKNOWN	SYBR	None				26.7805	26.8746	0.111168							TRUE	12328.9	TRUE	3	17	1		N	N
B3	Sample 1	MYC	UNKNOWN	SYBR	None				22.958	22.9597	0.081428							TRUE	12328.9	TRUE	3	13	1		N	N
B4	Sample 2	MYC	UNKNOWN	SYBR	None				21.9297	20.8699	1.99641							TRUE	12328.9	TRUE	3	12	1		Y	N
B5	Sample 3	MYC	UNKNOWN	SYBR	None				22.0135	22.0324	0.0734505							TRUE	12328.9	TRUE	3	9	1		N	N
B6	Sample 4	MYC	UNKNOWN	SYBR	None				21.406	21.4697	0.273469							TRUE	12328.9	TRUE	3	12	1		N	N
B7	Sample 5	MYC	UNKNOWN	SYBR	None				26.994	27.0466	0.0982937							TRUE	12328.9	TRUE	3	15	1		N	N
B8	Sample 6	MYC	UNKNOWN	SYBR	None				25.8426	25.817	0.210447							TRUE	12328.9	TRUE	3	16	1		N	N
B9	Sample 7	MYC	UNKNOWN	SYBR	None				27.8687	27.8926	0.132415							TRUE	12328.9	TRUE	3	17	1		N	N
B10	Sample 8	MYC	UNKNOWN	SYBR	None				27.0302	26.8746	0.111168							TRUE	12328.9	TRUE	3	17	1		N	N
C3	Sample 1	MYC	UNKNOWN	SYBR	None				22.9512	22.9597	0.081428							TRUE	12328.9	TRUE	3	12	1		N	N
C4	Sample 2	MYC	UNKNOWN	SYBR	None				17.8781	20.8699	1.99641							TRUE	12328.9	TRUE	1	2	1		Y	Y
C5	Sample 3	MYC	UNKNOWN	SYBR	None				22.0656	22.0324	0.0734505							TRUE	12328.9	TRUE	3	7	1		N	N
C6	Sample 4	MYC	UNKNOWN	SYBR	None				21.577	21.4697	0.273469							TRUE	12328.9	TRUE	3	12	1		N	N
C7	Sample 5	MYC	UNKNOWN	SYBR	None				27.0828	27.0466	0.0982937							TRUE	12328.9	TRUE	3	17	1		N	N
C8	Sample 6	MYC	UNKNOWN	SYBR	None				25.74	25.817	0.210447							TRUE	12328.9	TRUE	3	17	1		N	N
C9	Sample 7	MYC	UNKNOWN	SYBR	None				28.0864	27.8926	0.132415							TRUE	12328.9	TRUE	3	19	1		N	N
C10	Sample 8	MYC	UNKNOWN	SYBR	None				26.8764	26.8746	0.111168							TRUE	12328.9	TRUE	3	18	1		N	N
D3	Sample 1	MYC	UNKNOWN	SYBR	None				22.8654	22.9597	0.081428							TRUE	12328.9	TRUE	3	12	1		N	N
D4	Sample 2	MYC	UNKNOWN	SYBR	None				21.7444	20.8699	1.99641							TRUE	12328.9	TRUE	3	14	1		Y	N
D5	Sample 3	MYC	UNKNOWN	SYBR	None				21.9398	22.0324	0.0734505							TRUE	12328.9	TRUE	3	11	1		N	N
D6	Sample 4	MYC	UNKNOWN	SYBR	None				21.1256	21.4697	0.273469							TRUE	12328.9	TRUE	3	13	1		N	N
D7	Sample 5	MYC	UNKNOWN	SYBR	None				26.9434	27.0466	0.0982937							TRUE	12328.9	TRUE	3	19	1		N	N
D8	Sample 6	MYC	UNKNOWN	SYBR	None				25.5927	25.817	0.210447							TRUE	12328.9	TRUE	3	12	1		N	N
D9	Sample 7	MYC	UNKNOWN	SYBR	None				27.8134	27.8926	0.132415							TRUE	12328.9	TRUE	3	19	1		N	N
D10	Sample 8	MYC	UNKNOWN	SYBR	None				26.8112	26.8746	0.111168							TRUE	12328.9	TRUE	3	17	1		N	N
E3	Sample 1	ACTIN	UNKNOWN	SYBR	None	1	0.830938	1.20346	20.43	20.6599	0.202639		-2.29978	0.109194			0	TRUE	9493.84	TRUE	3	11	1		N	N
E4	Sample 2	ACTIN	UNKNOWN	SYBR	None	0.270532	0.0494846	1.479	20.2875	20.4562	0.163998		-0.413645	1.00157			1.88613	TRUE	9493.84	TRUE	3	12	1		N	N
E5	Sample 3	ACTIN	UNKNOWN	SYBR	None	0.657337	0.523733	0.825022	20.0446	20.3379	0.257665		-1.69448	0.133965			0.605296	TRUE	9493.84	TRUE	3	12	1		N	N
E6	Sample 4	ACTIN	UNKNOWN	SYBR	None	0.398578	0.284884	0.557645	20.4818	20.497	0.286406		-0.972708	0.197999			1.32707	TRUE	9493.84	TRUE	3	12	1		N	N
E7	Sample 5	GAPDH	UNKNOWN	SYBR	None				15.3428	15.4869	0.135633		-11.5597	0.0837524				TRUE	12061.2	TRUE	3	5	1		N	N
E8	Sample 6	GAPDH	UNKNOWN	SYBR	None				15.2094	15.4258	0.223098		-10.3912	0.153346				TRUE	12061.2	TRUE	1	2	1		N	N
E9	Sample 7	GAPDH	UNKNOWN	SYBR	None				15.5599	15.5507	0.298229		-12.3419	0.163152				TRUE	12061.2	TRUE	3	8	1		N	N
E10	Sample 8	GAPDH	UNKNOWN	SYBR	None				15.6278	15.7452	0.184819		-11.1294	0.107838				TRUE	12061.2	TRUE	3	8	1		N	N
F3	Sample 1	ACTIN	UNKNOWN	SYBR	None	1	0.830938	1.20346	20.577	20.6599	0.202639		-2.29978	0.109194			0	TRUE	9493.84	TRUE	3	13	1		N	N
F4	Sample 2	ACTIN	UNKNOWN	SYBR	None	0.270532	0.0494846	1.479	20.4217	20.4562	0.163998		-0.413645	1.00157			1.88613	TRUE	9493.84	TRUE	3	10	1		N	N
F5	Sample 3	ACTIN	UNKNOWN	SYBR	None	0.657337	0.523733	0.825022	20.2104	20.3379	0.257665		-1.69448	0.133965			0.605296	TRUE	9493.84	TRUE	3	12	1		N	N
F6	Sample 4	ACTIN	UNKNOWN	SYBR	None	0.398578	0.284884	0.557645	20.3041	20.497	0.286406		-0.972708	0.197999			1.32707	TRUE	9493.84	TRUE	3	12	1		N	N
F7	Sample 5	GAPDH	UNKNOWN	SYBR	None				15.4047	15.4869	0.135633		-11.5597	0.0837524				TRUE	12061.2	TRUE	3	6	1		N	N
F8	Sample 6	GAPDH	UNKNOWN	SYBR	None				15.4789	15.4258	0.223098		-10.3912	0.153346				TRUE	12061.2	TRUE	3	6	1		N	N
F9	Sample 7	GAPDH	UNKNOWN	SYBR	None				15.2037	15.5507	0.298229		-12.3419	0.163152				TRUE	12061.2	TRUE	3	4	1		N	N
F10	Sample 8	GAPDH	UNKNOWN	SYBR	None				15.5645	15.7452	0.184819		-11.1294	0.107838				TRUE	12061.2	TRUE	3	4	1		N	N
G3	Sample 1	ACTIN	UNKNOWN	SYBR	None	1	0.830938	1.20346	20.9017	20.6599	0.202639		-2.29978	0.109194			0	TRUE	9493.84	TRUE	3	13	1		N	N
G4	Sample 2	ACTIN	UNKNOWN	SYBR	None	0.270532	0.0494846	1.479	20.6811	20.4562	0.163998		-0.413645	1.00157			1.88613	TRUE	9493.84	TRUE	3	12	1		N	N
G5	Sample 3	ACTIN	UNKNOWN	SYBR	None	0.657337	0.523733	0.825022	20.6128	20.3379	0.257665		-1.69448	0.133965			0.605296	TRUE	9493.84	TRUE	3	12	1		N	N
G6	Sample 4	ACTIN	UNKNOWN	SYBR	None	0.398578	0.284884	0.557645	20.9068	20.497	0.286406		-0.972708	0.197999			1.32707	TRUE	9493.84	TRUE	3	12	1		N	N
G7	Sample 5	GAPDH	UNKNOWN	SYBR	None				15.5676	15.4869	0.135633		-11.5597	0.0837524				TRUE	12061.2	TRUE	3	6	1		N	N
G8	Sample 6	GAPDH	UNKNOWN	SYBR	None				15.7152	15.4258	0.223098		-10.3912	0.153346				TRUE	12061.2	TRUE	1	2	1		N	N
G9	Sample 7	GAPDH	UNKNOWN	SYBR	None				15.5084	15.5507	0.298229		-12.3419	0.163152				TRUE	12061.2	TRUE	3	6	1		N	N
G10	Sample 8	GAPDH	UNKNOWN	SYBR	None				15.9705	15.7452	0.184819		-11.1294	0.107838				TRUE	12061.2	TRUE	3	8	1		N	N
H3	Sample 1	ACTIN	UNKNOWN	SYBR	None	1	0.830938	1.20346	20.7308	20.6599	0.202639		-2.29978	0.109194			0	TRUE	9493.84	TRUE	3	13	1		N	N
H4	Sample 2	ACTIN	UNKNOWN	SYBR	None	0.270532	0.0494846	1.479	20.4347	20.4562	0.163998		-0.413645	1.00157			1.88613	TRUE	9493.84	TRUE	3	13	1		N	N
H5	Sample 3	ACTIN	UNKNOWN	SYBR	None	0.657337	0.523733	0.825022	20.4839	20.3379	0.257665		-1.69448	0.133965			0.605296	TRUE	9493.84	TRUE	3	11	1		N	N
H6	Sample 4	ACTIN	UNKNOWN	SYBR	None	0.398578	0.284884	0.557645	20.2953	20.497	0.286406		-0.972708	0.197999			1.32707	TRUE	9493.84	TRUE	3	5	1		N	N
H7	Sample 5	GAPDH	UNKNOWN	SYBR	None				15.6323	15.4869	0.135633		-11.5597	0.0837524				TRUE	12061.2	TRUE	3	6	1		N	N
H8	Sample 6	GAPDH	UNKNOWN	SYBR	None				15.2998	15.4258	0.223098		-10.3912	0.153346				TRUE	12061.2	TRUE	1	2	1		N	N
H9	Sample 7	GAPDH	UNKNOWN	SYBR	None				15.9309	15.5507	0.298229		-12.3419	0.163152				TRUE	12061.2	TRUE	3	4	1		N	N
H10	Sample 8	GAPDH	UNKNOWN	SYBR	None				15.818	15.7452	0.184819		-11.1294	0.107838				TRUE	12061.2	TRUE	3	8	1		N	N
Analysis Type	Singleplex
Endogenous Control	MYC
RQ Min/Max Confidence Level	95.0
Reference Sample	Sample 1
