# Supplementary material for: SIRT4-Catalyzed Deacetylation of Axin1 Modulates the Wnt/β-Catenin Signaling Pathway
Source: Front Oncol. 2022 May 30;12:872444. doi: 10.3389/fonc.2022.872444 (PMC9190513; doi:10.3389/fonc.2022.872444)
Supplement: Supplementary file 1 [file DataSheet_1.zip › 2022-5-1/Fig4-F.xlsx]

## Sheet: Plate 1 - Sheet1
Software Version	2.00.18
Plate Number	Plate 1
Date	2021-10-27
Time	05:28:11
Reader Type:	Synergy H4
Reader Serial Number:	257177
Reading Type	Reader
Procedure Details
Plate Type	96 WELL PLATE
Read	Luminescence Endpoint
	A1..D4
	Integration Time: 0:01.00 (MM:SS.ss)
	Filter Set 1
	Emission: Hole
	Optics: Top, Gain: 135
	Read Speed: Normal, Delay: 100 msec
	Extended Dynamic Range
	Read Height: 1 mm
Results
Actual Temperature:	21.6
		1	2	3	4	5	6	7	8	9	10	11	12
	A	8251	7700	8165	9223									Lum
	B	2699	2352	2491	2037									Lum
	C	5140	5157	5042	5686									Lum
	D	1630	1736	1782	1739									Lum
	E													Lum
	F													Lum
	G													Lum
	H													Lum
	-	8251	7700	8165	9223
	wt	2699	2352	2491	2037
	147r	5140	5157	5042	5686
	147q	1630	1736	1782	1739
		56924	50813	49403	50112
		57013	47411	36949	38242
		44461	43232	39787	41417
		50770	40066	50367	52427
