# Supplementary material for: SIRT4-Catalyzed Deacetylation of Axin1 Modulates the Wnt/β-Catenin Signaling Pathway
Source: Front Oncol. 2022 May 30;12:872444. doi: 10.3389/fonc.2022.872444 (PMC9190513; doi:10.3389/fonc.2022.872444)
Supplement: Supplementary file 1 [file DataSheet_1.zip › 2022-5-1/Fig4G.xls]

## Sheet: Results
Block Type	96well
Chemistry	SYBR_GREEN
Experiment Run End Time	2021-02-12 16:43:26 PM CST
Instrument Type	steponeplus
Passive Reference
Well	Sample Name	Target Name	Task	Reporter	Quencher	RQ	RQ Min	RQ Max	Cт	Cт Mean	Cт SD	ΔCт	ΔCт Mean	ΔCт SE	HK Control ΔCт Mean	HK Control ΔCт SE	ΔΔCт	Automatic Ct Threshold	Ct Threshold	Automatic Baseline	Baseline Start	Baseline End	Efficiency	Comments	OUTLIERRG
A1	Sample 1	Axin2	UNKNOWN	SYBR	None				28.4531	28.3241	0.403396							TRUE	7625.14	TRUE	3	19	1		N
A2	Sample 2	Axin2	UNKNOWN	SYBR	None				29.8247	29.725	0.0918152							TRUE	7625.14	TRUE	3	10	1		N
A3	Sample 3	Axin2	UNKNOWN	SYBR	None				29.3685	29.1886	0.179669							TRUE	7625.14	TRUE	3	19	1		N
A4	Sample 4	Axin2	UNKNOWN	SYBR	None				29.7088	29.855	0.200142							TRUE	7625.14	TRUE	3	22	1		N
A5	Sample 5	myc	UNKNOWN	SYBR	None				20.177	20.585	0.306479							TRUE	7390.54	TRUE	1	2	1		N
A6	Sample 6	myc	UNKNOWN	SYBR	None				21.7742	21.7849	0.102666							TRUE	7390.54	TRUE	3	6	1		N
A7	Sample 7	myc	UNKNOWN	SYBR	None				20.905	21.262	0.270133							TRUE	7390.54	TRUE	1	2	1		N
A8	Sample 8	myc	UNKNOWN	SYBR	None				21.9482	21.7143	0.175705							TRUE	7390.54	TRUE	3	8	1		N
A9	Sample 9	l	UNKNOWN	SYBR	None				29.8987	29.8666	0.0906162							TRUE	4723.01	TRUE	3	21	1		N
A10	Sample 10	l	UNKNOWN	SYBR	None				30.5309	30.8145	0.294569							TRUE	4723.01	TRUE	3	23	1		N
A11	Sample 11	l	UNKNOWN	SYBR	None				30.684	30.4296	0.193746							TRUE	4723.01	TRUE	3	20	1		N
A12	Sample 12	l	UNKNOWN	SYBR	None				31.0215	31.2602	0.368984							TRUE	4723.01	TRUE	3	17	1		N
B1	Sample 1	Axin2	UNKNOWN	SYBR	None				28.1647	28.3241	0.403396							TRUE	7625.14	TRUE	3	17	1		N
B2	Sample 2	Axin2	UNKNOWN	SYBR	None				29.7757	29.725	0.0918152							TRUE	7625.14	TRUE	3	19	1		N
B3	Sample 3	Axin2	UNKNOWN	SYBR	None				28.998	29.1886	0.179669							TRUE	7625.14	TRUE	3	20	1		N
B4	Sample 4	Axin2	UNKNOWN	SYBR	None				29.6917	29.855	0.200142							TRUE	7625.14	TRUE	3	21	1		N
B5	Sample 5	myc	UNKNOWN	SYBR	None				20.5634	20.585	0.306479							TRUE	7390.54	TRUE	3	11	1		N
B6	Sample 6	myc	UNKNOWN	SYBR	None				21.6673	21.7849	0.102666							TRUE	7390.54	TRUE	3	12	1		N
B7	Sample 7	myc	UNKNOWN	SYBR	None				21.2577	21.262	0.270133							TRUE	7390.54	TRUE	3	12	1		N
B8	Sample 8	myc	UNKNOWN	SYBR	None				21.7044	21.7143	0.175705							TRUE	7390.54	TRUE	3	11	1		N
B9	Sample 9	l	UNKNOWN	SYBR	None				29.8023	29.8666	0.0906162							TRUE	4723.01	TRUE	3	19	1		N
B10	Sample 10	l	UNKNOWN	SYBR	None				31.2281	30.8145	0.294569							TRUE	4723.01	TRUE	3	18	1		N
B11	Sample 11	l	UNKNOWN	SYBR	None				30.2218	30.4296	0.193746							TRUE	4723.01	TRUE	3	17	1		N
B12	Sample 12	l	UNKNOWN	SYBR	None				31.7623	31.2602	0.368984							TRUE	4723.01	TRUE	3	23	1		N
C1	Sample 1	Axin2	UNKNOWN	SYBR	None				27.8673	28.3241	0.403396							TRUE	7625.14	TRUE	1	2	1		N
C2	Sample 2	Axin2	UNKNOWN	SYBR	None				29.6226	29.725	0.0918152							TRUE	7625.14	TRUE	3	19	1		N
C3	Sample 3	Axin2	UNKNOWN	SYBR	None				29.0756	29.1886	0.179669							TRUE	7625.14	TRUE	3	18	1		N
C4	Sample 4	Axin2	UNKNOWN	SYBR	None				29.8997	29.855	0.200142							TRUE	7625.14	TRUE	3	16	1		N
C5	Sample 5	myc	UNKNOWN	SYBR	None				20.6936	20.585	0.306479							TRUE	7390.54	TRUE	3	10	1		N
C6	Sample 6	myc	UNKNOWN	SYBR	None				21.7801	21.7849	0.102666							TRUE	7390.54	TRUE	3	12	1		N
C7	Sample 7	myc	UNKNOWN	SYBR	None				21.5571	21.262	0.270133							TRUE	7390.54	TRUE	3	11	1		N
C8	Sample 8	myc	UNKNOWN	SYBR	None				21.6817	21.7143	0.175705							TRUE	7390.54	TRUE	3	8	1		N
C9	Sample 9	l	UNKNOWN	SYBR	None				29.9801	29.8666	0.0906162							TRUE	4723.01	TRUE	3	22	1		N
C10	Sample 10	l	UNKNOWN	SYBR	None				30.7355	30.8145	0.294569							TRUE	4723.01	TRUE	3	21	1		N
C11	Sample 11	l	UNKNOWN	SYBR	None				30.4488	30.4296	0.193746							TRUE	4723.01	TRUE	3	17	1		N
C12	Sample 12	l	UNKNOWN	SYBR	None				31.3083	31.2602	0.368984							TRUE	4723.01	TRUE	3	17	1		N
D1	Sample 1	Axin2	UNKNOWN	SYBR	None				28.8114	28.3241	0.403396							TRUE	7625.14	TRUE	3	18	1		N
D2	Sample 2	Axin2	UNKNOWN	SYBR	None				29.677	29.725	0.0918152							TRUE	7625.14	TRUE	3	21	1		N
D3	Sample 3	Axin2	UNKNOWN	SYBR	None				29.3125	29.1886	0.179669							TRUE	7625.14	TRUE	3	20	1		N
D4	Sample 4	Axin2	UNKNOWN	SYBR	None				30.1198	29.855	0.200142							TRUE	7625.14	TRUE	3	19	1		N
D5	Sample 5	myc	UNKNOWN	SYBR	None				20.906	20.585	0.306479							TRUE	7390.54	TRUE	3	6	1		N
D6	Sample 6	myc	UNKNOWN	SYBR	None				21.9178	21.7849	0.102666							TRUE	7390.54	TRUE	3	13	1		N
D7	Sample 7	myc	UNKNOWN	SYBR	None				21.3281	21.262	0.270133							TRUE	7390.54	TRUE	3	13	1		N
D8	Sample 8	myc	UNKNOWN	SYBR	None				21.5227	21.7143	0.175705							TRUE	7390.54	TRUE	3	5	1		N
D9	Sample 9	l	UNKNOWN	SYBR	None				29.7854	29.8666	0.0906162							TRUE	4723.01	TRUE	3	18	1		N
D10	Sample 10	l	UNKNOWN	SYBR	None				30.7635	30.8145	0.294569							TRUE	4723.01	TRUE	3	23	1		N
D11	Sample 11	l	UNKNOWN	SYBR	None				30.3638	30.4296	0.193746							TRUE	4723.01	TRUE	3	21	1		N
D12	Sample 12	l	UNKNOWN	SYBR	None				30.9487	31.2602	0.368984							TRUE	4723.01	TRUE	3	18	1		N
E1	Sample 1	actin	UNKNOWN	SYBR	None	1	0.644935	1.55054	22.2178	22.693	0.323681		-5.63114	0.258601			0	TRUE	6317.42	TRUE	1	2	1		N
E2	Sample 2	actin	UNKNOWN	SYBR	None	2.21376	1.99914	2.45142	22.937	22.9474	0.0776513		-6.77764	0.0601244			-1.1465	TRUE	6317.42	TRUE	3	12	1		N
E3	Sample 3	actin	UNKNOWN	SYBR	None	1.41654	1.1055	1.81507	23.0243	23.0551	0.230609		-6.13351	0.146169			-0.502367	TRUE	6317.42	TRUE	3	14	1		N
E4	Sample 4	actin	UNKNOWN	SYBR	None	2.89119	2.32351	3.59757	22.7339	22.6922	0.162431		-7.16281	0.128881			-1.53166	TRUE	6317.42	TRUE	3	13	1		N
E5	Sample 5	actin	UNKNOWN	SYBR	None				22.9625	23.1808	0.205696							TRUE	6317.42	TRUE	3	12	1		N
E6	Sample 6	actin	UNKNOWN	SYBR	None				23.146	23.0208	0.279902							TRUE	6317.42	TRUE	3	15	1		N
E7	Sample 7	actin	UNKNOWN	SYBR	None				23.2435	23.2102	0.104438							TRUE	6317.42	TRUE	3	13	1		N
E8	Sample 8	actin	UNKNOWN	SYBR	None				22.967	23.0314	0.120061							TRUE	6317.42	TRUE	3	15	1		N
E9	Sample 9	actin	UNKNOWN	SYBR	None				23.8324	23.9443	0.118654							TRUE	6317.42	TRUE	3	17	1		N
E10	Sample 10	actin	UNKNOWN	SYBR	None				23.5452	23.6015	0.116031							TRUE	6317.42	TRUE	3	11	1		N
E11	Sample 11	actin	UNKNOWN	SYBR	None				23.8725	23.7444	0.216863							TRUE	6317.42	TRUE	3	13	1		N
E12	Sample 12	actin	UNKNOWN	SYBR	None				23.1347	23.6235	0.332594							TRUE	6317.42	TRUE	1	2	1		N
F1	Sample 1	actin	UNKNOWN	SYBR	None	1	0.644935	1.55054	22.8464	22.693	0.323681		-5.63114	0.258601			0	TRUE	6317.42	TRUE	3	9	1		N
F2	Sample 2	actin	UNKNOWN	SYBR	None	2.21376	1.99914	2.45142	22.8586	22.9474	0.0776513		-6.77764	0.0601244			-1.1465	TRUE	6317.42	TRUE	3	10	1		N
F3	Sample 3	actin	UNKNOWN	SYBR	None	1.41654	1.1055	1.81507	23.254	23.0551	0.230609		-6.13351	0.146169			-0.502367	TRUE	6317.42	TRUE	3	9	1		N
F4	Sample 4	actin	UNKNOWN	SYBR	None	2.89119	2.32351	3.59757	22.8927	22.6922	0.162431		-7.16281	0.128881			-1.53166	TRUE	6317.42	TRUE	3	13	1		N
F5	Sample 5	actin	UNKNOWN	SYBR	None				23.4485	23.1808	0.205696							TRUE	6317.42	TRUE	3	12	1		N
F6	Sample 6	actin	UNKNOWN	SYBR	None				23.0666	23.0208	0.279902							TRUE	6317.42	TRUE	3	13	1		N
F7	Sample 7	actin	UNKNOWN	SYBR	None				23.0566	23.2102	0.104438							TRUE	6317.42	TRUE	3	11	1		N
F8	Sample 8	actin	UNKNOWN	SYBR	None				22.953	23.0314	0.120061							TRUE	6317.42	TRUE	3	12	1		N
F9	Sample 9	actin	UNKNOWN	SYBR	None				23.8683	23.9443	0.118654							TRUE	6317.42	TRUE	3	12	1		N
F10	Sample 10	actin	UNKNOWN	SYBR	None				23.5104	23.6015	0.116031							TRUE	6317.42	TRUE	3	7	1		N
F11	Sample 11	actin	UNKNOWN	SYBR	None				23.8449	23.7444	0.216863							TRUE	6317.42	TRUE	3	13	1		N
F12	Sample 12	actin	UNKNOWN	SYBR	None				23.7561	23.6235	0.332594							TRUE	6317.42	TRUE	3	15	1		N
G1	Sample 1	actin	UNKNOWN	SYBR	None	1	0.644935	1.55054	22.7726	22.693	0.323681		-5.63114	0.258601			0	TRUE	6317.42	TRUE	3	13	1		N
G2	Sample 2	actin	UNKNOWN	SYBR	None	2.21376	1.99914	2.45142	22.946	22.9474	0.0776513		-6.77764	0.0601244			-1.1465	TRUE	6317.42	TRUE	3	14	1		N
G3	Sample 3	actin	UNKNOWN	SYBR	None	1.41654	1.1055	1.81507	22.7421	23.0551	0.230609		-6.13351	0.146169			-0.502367	TRUE	6317.42	TRUE	1	2	1		N
G4	Sample 4	actin	UNKNOWN	SYBR	None	2.89119	2.32351	3.59757	22.5083	22.6922	0.162431		-7.16281	0.128881			-1.53166	TRUE	6317.42	TRUE	1	2	1		N
G5	Sample 5	actin	UNKNOWN	SYBR	None				23.0994	23.1808	0.205696							TRUE	6317.42	TRUE	3	11	1		N
G6	Sample 6	actin	UNKNOWN	SYBR	None				23.2536	23.0208	0.279902							TRUE	6317.42	TRUE	3	8	1		N
G7	Sample 7	actin	UNKNOWN	SYBR	None				23.2901	23.2102	0.104438							TRUE	6317.42	TRUE	3	12	1		N
G8	Sample 8	actin	UNKNOWN	SYBR	None				22.9962	23.0314	0.120061							TRUE	6317.42	TRUE	3	13	1		N
G9	Sample 9	actin	UNKNOWN	SYBR	None				23.9821	23.9443	0.118654							TRUE	6317.42	TRUE	3	13	1		N
G10	Sample 10	actin	UNKNOWN	SYBR	None				23.5803	23.6015	0.116031							TRUE	6317.42	TRUE	3	13	1		N
G11	Sample 11	actin	UNKNOWN	SYBR	None				23.8404	23.7444	0.216863							TRUE	6317.42	TRUE	3	13	1		N
G12	Sample 12	actin	UNKNOWN	SYBR	None				23.7246	23.6235	0.332594							TRUE	6317.42	TRUE	3	14	1		N
H1	Sample 1	actin	UNKNOWN	SYBR	None	1	0.644935	1.55054	22.9351	22.693	0.323681		-5.63114	0.258601			0	TRUE	6317.42	TRUE	3	13	1		N
H2	Sample 2	actin	UNKNOWN	SYBR	None	2.21376	1.99914	2.45142	23.0479	22.9474	0.0776513		-6.77764	0.0601244			-1.1465	TRUE	6317.42	TRUE	3	12	1		N
H3	Sample 3	actin	UNKNOWN	SYBR	None	1.41654	1.1055	1.81507	23.2001	23.0551	0.230609		-6.13351	0.146169			-0.502367	TRUE	6317.42	TRUE	3	13	1		N
H4	Sample 4	actin	UNKNOWN	SYBR	None	2.89119	2.32351	3.59757	22.634	22.6922	0.162431		-7.16281	0.128881			-1.53166	TRUE	6317.42	TRUE	1	2	1		N
H5	Sample 5	actin	UNKNOWN	SYBR	None				23.2126	23.1808	0.205696							TRUE	6317.42	TRUE	3	13	1		N
H6	Sample 6	actin	UNKNOWN	SYBR	None				22.617	23.0208	0.279902							TRUE	6317.42	TRUE	1	2	1		N
H7	Sample 7	actin	UNKNOWN	SYBR	None				23.2506	23.2102	0.104438							TRUE	6317.42	TRUE	3	12	1		N
H8	Sample 8	actin	UNKNOWN	SYBR	None				23.2095	23.0314	0.120061							TRUE	6317.42	TRUE	3	10	1		N
H9	Sample 9	actin	UNKNOWN	SYBR	None				24.0943	23.9443	0.118654							TRUE	6317.42	TRUE	3	12	1		N
H10	Sample 10	actin	UNKNOWN	SYBR	None				23.7702	23.6015	0.116031							TRUE	6317.42	TRUE	3	13	1		N
H11	Sample 11	actin	UNKNOWN	SYBR	None				23.4198	23.7444	0.216863							TRUE	6317.42	TRUE	1	2	1		Y
H12	Sample 12	actin	UNKNOWN	SYBR	None				23.8787	23.6235	0.332594							TRUE	6317.42	TRUE	3	11	1		N
Analysis Type	Singleplex
Endogenous Control	Axin2
RQ Min/Max Confidence Level	95.0
Reference Sample	Sample 1
