# Supplementary material for: SIRT4-Catalyzed Deacetylation of Axin1 Modulates the Wnt/β-Catenin Signaling Pathway
Source: Front Oncol. 2022 May 30;12:872444. doi: 10.3389/fonc.2022.872444 (PMC9190513; doi:10.3389/fonc.2022.872444)
Supplement: Supplementary file 1 [file DataSheet_1.zip › 2022-5-1/Fig6C.xls]

## Sheet: Results
Block Type	96well
Chemistry	SYBR_GREEN
Experiment File Name	D
Experiment Run End Time	2021-05-20 16:31:03 PM CST
Instrument Type	steponeplus
Passive Reference
Well	Sample Name	Target Name	Task	Reporter	Quencher	RQ	RQ Min	RQ Max	Cт	Cт Mean	Cт SD	ΔCт	ΔCт Mean	ΔCт SE	HK Control ΔCт Mean	HK Control ΔCт SE	ΔΔCт	Automatic Ct Threshold	Ct Threshold	Automatic Baseline	Baseline Start	Baseline End	Efficiency	Comments	HIGHSD	OUTLIERRG	EXPFAIL
A1	Sample 1	CA	UNKNOWN	SYBR	None				22.7684	22.5976	0.149094							TRUE	9144.82	TRUE	3	12	1		N	N	N
A2	Sample 2	CA	UNKNOWN	SYBR	None				22.9842	22.8991	0.0770589							TRUE	9144.82	TRUE	3	14	1		N	N	N
A3	Sample 3	CA	UNKNOWN	SYBR	None				20.5832	20.5228	0.0443903							TRUE	9144.82	TRUE	3	7	1		N	N	N
A4	Sample 4	CA	UNKNOWN	SYBR	None				21.0855	21.0806	0.103419							TRUE	9144.82	TRUE	3	11	1		N	N	N
A5	Sample 5	CA	UNKNOWN	SYBR	None				20.9153	20.6155	0.204681							TRUE	9144.82	TRUE	3	12	1		N	N	N
A6	Sample 6	CA	UNKNOWN	SYBR	None				20.9672	20.9679	0.0728127							TRUE	9144.82	TRUE	3	11	1		N	N	N
A7	Sample 7	CA	UNKNOWN	SYBR	None				22.1104	22.0832	0.0751578							TRUE	9144.82	TRUE	3	11	1		N	N	N
A8	Sample 8	CA	UNKNOWN	SYBR	None				22.5661	22.6287	0.0825027							TRUE	9144.82	TRUE	3	13	1		N	N	N
A9	Sample 9	GAPDH	UNKNOWN	SYBR	None				12.9069	12.9512	0.0596753							TRUE	6767.58	TRUE	1	2	1		N	N	N
A10	Sample 10	GAPDH	UNKNOWN	SYBR	None				12.7015	12.6252	0.141612							TRUE	6767.58	TRUE	3	4	1		N	N	N
A11	Sample 11	GAPDH	UNKNOWN	SYBR	None				13.2343	13.1856	0.0702627							TRUE	6767.58	TRUE	3	5	1		N	N	N
A12	Sample 12	GAPDH	UNKNOWN	SYBR	None				12.6261	12.5389	0.0844722							TRUE	6767.58	TRUE	1	2	1		N	N	N
B1	Sample 1	CA	UNKNOWN	SYBR	None				22.6737	22.5976	0.149094							TRUE	9144.82	TRUE	3	14	1		N	N	N
B2	Sample 2	CA	UNKNOWN	SYBR	None				22.834	22.8991	0.0770589							TRUE	9144.82	TRUE	3	14	1		N	N	N
B3	Sample 3	CA	UNKNOWN	SYBR	None				20.4772	20.5228	0.0443903							TRUE	9144.82	TRUE	3	12	1		N	N	N
B4	Sample 4	CA	UNKNOWN	SYBR	None				21.1964	21.0806	0.103419							TRUE	9144.82	TRUE	3	14	1		N	N	N
B5	Sample 5	CA	UNKNOWN	SYBR	None				20.523	20.6155	0.204681							TRUE	9144.82	TRUE	3	11	1		N	N	N
B6	Sample 6	CA	UNKNOWN	SYBR	None				21.07	20.9679	0.0728127							TRUE	9144.82	TRUE	3	9	1		N	N	N
B7	Sample 7	CA	UNKNOWN	SYBR	None				21.9767	22.0832	0.0751578							TRUE	9144.82	TRUE	3	14	1		N	N	N
B8	Sample 8	CA	UNKNOWN	SYBR	None				22.7464	22.6287	0.0825027							TRUE	9144.82	TRUE	3	11	1		N	N	N
B9	Sample 9	GAPDH	UNKNOWN	SYBR	None				12.9217	12.9512	0.0596753							TRUE	6767.58	TRUE	3	5	1		N	N	N
B10	Sample 10	GAPDH	UNKNOWN	SYBR	None				12.7854	12.6252	0.141612							TRUE	6767.58	TRUE	3	5	1		N	N	N
B11	Sample 11	GAPDH	UNKNOWN	SYBR	None				13.1344	13.1856	0.0702627							TRUE	6767.58	TRUE	3	5	1		N	N	N
B12	Sample 12	GAPDH	UNKNOWN	SYBR	None				12.5074	12.5389	0.0844722							TRUE	6767.58	TRUE	1	2	1		N	N	N
C1	Sample 1	CA	UNKNOWN	SYBR	None				22.4491	22.5976	0.149094							TRUE	9144.82	TRUE	3	11	1		N	N	N
C2	Sample 2	CA	UNKNOWN	SYBR	None				22.8792	22.8991	0.0770589							TRUE	9144.82	TRUE	3	14	1		N	N	N
C3	Sample 3	CA	UNKNOWN	SYBR	None				20.509	20.5228	0.0443903							TRUE	9144.82	TRUE	3	9	1		N	N	N
C4	Sample 4	CA	UNKNOWN	SYBR	None				20.9448	21.0806	0.103419							TRUE	9144.82	TRUE	1	2	1		N	N	N
C5	Sample 5	CA	UNKNOWN	SYBR	None				20.5656	20.6155	0.204681							TRUE	9144.82	TRUE	3	10	1		N	N	N
C6	Sample 6	CA	UNKNOWN	SYBR	None				20.9042	20.9679	0.0728127							TRUE	9144.82	TRUE	3	11	1		N	N	N
C7	Sample 7	CA	UNKNOWN	SYBR	None				22.1522	22.0832	0.0751578							TRUE	9144.82	TRUE	3	15	1		N	N	N
C8	Sample 8	CA	UNKNOWN	SYBR	None				22.5773	22.6287	0.0825027							TRUE	9144.82	TRUE	3	10	1		N	N	N
C9	Sample 9	GAPDH	UNKNOWN	SYBR	None				13.0387	12.9512	0.0596753							TRUE	6767.58	TRUE	1	2	1		N	N	N
C10	Sample 10	GAPDH	UNKNOWN	SYBR	None				12.526	12.6252	0.141612							TRUE	6767.58	TRUE	1	2	1		N	N	N
C11	Sample 11	GAPDH	UNKNOWN	SYBR	None				13.2568	13.1856	0.0702627							TRUE	6767.58	TRUE	3	5	1		N	N	N
C12	Sample 12	GAPDH	UNKNOWN	SYBR	None				12.586	12.5389	0.0844722							TRUE	6767.58	TRUE	1	2	1		N	N	N
D1	Sample 1	CA	UNKNOWN	SYBR	None				22.4992	22.5976	0.149094							TRUE	9144.82	TRUE	3	12	1		N	N	N
D2	Sample 2	CA	UNKNOWN	SYBR	None				Undetermined	22.8991	0.0770589							TRUE	9144.82	TRUE	3	38	1		N	N	Y
D3	Sample 3	CA	UNKNOWN	SYBR	None				20.5218	20.5228	0.0443903							TRUE	9144.82	TRUE	3	9	1		N	N	N
D4	Sample 4	CA	UNKNOWN	SYBR	None				21.0958	21.0806	0.103419							TRUE	9144.82	TRUE	3	11	1		N	N	N
D5	Sample 5	CA	UNKNOWN	SYBR	None				20.4583	20.6155	0.204681							TRUE	9144.82	TRUE	3	11	1		N	N	N
D6	Sample 6	CA	UNKNOWN	SYBR	None				20.9303	20.9679	0.0728127							TRUE	9144.82	TRUE	3	10	1		N	N	N
D7	Sample 7	CA	UNKNOWN	SYBR	None				22.0934	22.0832	0.0751578							TRUE	9144.82	TRUE	3	14	1		N	N	N
D8	Sample 8	CA	UNKNOWN	SYBR	None				22.6251	22.6287	0.0825027							TRUE	9144.82	TRUE	3	14	1		N	N	N
D9	Sample 9	GAPDH	UNKNOWN	SYBR	None				12.9374	12.9512	0.0596753							TRUE	6767.58	TRUE	1	3	1		N	N	N
D10	Sample 10	GAPDH	UNKNOWN	SYBR	None				12.4879	12.6252	0.141612							TRUE	6767.58	TRUE	1	2	1		N	N	N
D11	Sample 11	GAPDH	UNKNOWN	SYBR	None				13.1167	13.1856	0.0702627							TRUE	6767.58	TRUE	3	4	1		N	N	N
D12	Sample 12	GAPDH	UNKNOWN	SYBR	None				12.4359	12.5389	0.0844722							TRUE	6767.58	TRUE	1	2	1		N	N	N
E1	Sample 1	A	UNKNOWN	SYBR	None	1	0.706028	1.41637	21.4515	21.7003	0.382445		-0.897346	0.205239			0	TRUE	9633.13	TRUE	3	10	1		N	N	N
E2	Sample 2	A	UNKNOWN	SYBR	None	1.23892	0.99073	1.54929	21.4018	21.6927	0.234629		-1.20643	0.125467			-0.309087	TRUE	9633.13	TRUE	3	8	1		N	N	N
E3	Sample 3	A	UNKNOWN	SYBR	None	0.474529	0.41066	0.548331	20.563	20.7009	0.164579		0.178086	0.0852302			1.07543	TRUE	9633.13	TRUE	3	9	1		N	N	N
E4	Sample 4	A	UNKNOWN	SYBR	None	0.437655	0.366908	0.522042	21.1824	21.3754	0.180369		0.294789	0.103957			1.19214	TRUE	9633.13	TRUE	3	11	1		N	N	N
E5	Sample 5	GAPDH	UNKNOWN	SYBR	None				30.3579	30.5848	0.232464		9.96927	0.154866				TRUE	6767.58	TRUE	3	22	1		N	N	N
E6	Sample 6	GAPDH	UNKNOWN	SYBR	None				30.5564	30.7357	0.596684		9.7678	0.300555				TRUE	6767.58	TRUE	3	20	1		Y	N	N
E7	Sample 7	GAPDH	UNKNOWN	SYBR	None				15.8662	15.9424	0.186609		-6.14077	0.100588				TRUE	6767.58	TRUE	3	7	1		N	N	N
E8	Sample 8	GAPDH	UNKNOWN	SYBR	None				16.066	16.3859	0.232591		-6.24277	0.123395				TRUE	6767.58	TRUE	1	2	1		N	N	N
E9	Sample 9	IFNB	UNKNOWN	SYBR	None				23.7165	23.636	0.0887705							TRUE	15326.4	TRUE	3	15	1		N	N	N
E10	Sample 10	IFNB	UNKNOWN	SYBR	None				23.5075	23.654	0.148669							TRUE	15326.4	TRUE	3	15	1		N	N	N
E11	Sample 11	IFNB	UNKNOWN	SYBR	None				24.0651	24.0542	0.0286791							TRUE	15326.4	TRUE	3	15	1		N	N	N
E12	Sample 12	IFNB	UNKNOWN	SYBR	None				23.5698	23.7226	0.160084							TRUE	15326.4	TRUE	3	12	1		N	N	N
F1	Sample 1	A	UNKNOWN	SYBR	None	1	0.706028	1.41637	21.4834	21.7003	0.382445		-0.897346	0.205239			0	TRUE	9633.13	TRUE	3	8	1		N	N	N
F2	Sample 2	A	UNKNOWN	SYBR	None	1.23892	0.99073	1.54929	21.7029	21.6927	0.234629		-1.20643	0.125467			-0.309087	TRUE	9633.13	TRUE	3	15	1		N	N	N
F3	Sample 3	A	UNKNOWN	SYBR	None	0.474529	0.41066	0.548331	20.5788	20.7009	0.164579		0.178086	0.0852302			1.07543	TRUE	9633.13	TRUE	3	12	1		N	N	N
F4	Sample 4	A	UNKNOWN	SYBR	None	0.437655	0.366908	0.522042	21.6181	21.3754	0.180369		0.294789	0.103957			1.19214	TRUE	9633.13	TRUE	3	13	1		N	N	N
F5	Sample 5	GAPDH	UNKNOWN	SYBR	None				30.9101	30.5848	0.232464		9.96927	0.154866				TRUE	6767.58	TRUE	3	24	1		N	N	N
F6	Sample 6	GAPDH	UNKNOWN	SYBR	None				30.2513	30.7357	0.596684		9.7678	0.300555				TRUE	6767.58	TRUE	3	22	1		Y	N	N
F7	Sample 7	GAPDH	UNKNOWN	SYBR	None				15.851	15.9424	0.186609		-6.14077	0.100588				TRUE	6767.58	TRUE	3	7	1		N	N	N
F8	Sample 8	GAPDH	UNKNOWN	SYBR	None				16.4122	16.3859	0.232591		-6.24277	0.123395				TRUE	6767.58	TRUE	3	8	1		N	N	N
F9	Sample 9	IFNB	UNKNOWN	SYBR	None				23.5222	23.636	0.0887705							TRUE	15326.4	TRUE	3	14	1		N	N	N
F10	Sample 10	IFNB	UNKNOWN	SYBR	None				23.5957	23.654	0.148669							TRUE	15326.4	TRUE	3	15	1		N	N	N
F11	Sample 11	IFNB	UNKNOWN	SYBR	None				24.0116	24.0542	0.0286791							TRUE	15326.4	TRUE	3	12	1		N	N	N
F12	Sample 12	IFNB	UNKNOWN	SYBR	None				23.6024	23.7226	0.160084							TRUE	15326.4	TRUE	3	14	1		N	N	N
G1	Sample 1	A	UNKNOWN	SYBR	None	1	0.706028	1.41637	21.6004	21.7003	0.382445		-0.897346	0.205239			0	TRUE	9633.13	TRUE	3	12	1		N	N	N
G2	Sample 2	A	UNKNOWN	SYBR	None	1.23892	0.99073	1.54929	21.6897	21.6927	0.234629		-1.20643	0.125467			-0.309087	TRUE	9633.13	TRUE	3	12	1		N	N	N
G3	Sample 3	A	UNKNOWN	SYBR	None	0.474529	0.41066	0.548331	20.7486	20.7009	0.164579		0.178086	0.0852302			1.07543	TRUE	9633.13	TRUE	3	8	1		N	N	N
G4	Sample 4	A	UNKNOWN	SYBR	None	0.437655	0.366908	0.522042	21.3394	21.3754	0.180369		0.294789	0.103957			1.19214	TRUE	9633.13	TRUE	3	10	1		N	N	N
G5	Sample 5	GAPDH	UNKNOWN	SYBR	None				30.538	30.5848	0.232464		9.96927	0.154866				TRUE	6767.58	TRUE	3	22	1		N	N	N
G6	Sample 6	GAPDH	UNKNOWN	SYBR	None				30.5286	30.7357	0.596684		9.7678	0.300555				TRUE	6767.58	TRUE	3	23	1		Y	N	N
G7	Sample 7	GAPDH	UNKNOWN	SYBR	None				16.2215	15.9424	0.186609		-6.14077	0.100588				TRUE	6767.58	TRUE	3	7	1		N	Y	N
G8	Sample 8	GAPDH	UNKNOWN	SYBR	None				16.443	16.3859	0.232591		-6.24277	0.123395				TRUE	6767.58	TRUE	3	7	1		N	N	N
G9	Sample 9	IFNB	UNKNOWN	SYBR	None				23.6954	23.636	0.0887705							TRUE	15326.4	TRUE	3	14	1		N	N	N
G10	Sample 10	IFNB	UNKNOWN	SYBR	None				23.8576	23.654	0.148669							TRUE	15326.4	TRUE	3	14	1		N	N	N
G11	Sample 11	IFNB	UNKNOWN	SYBR	None				24.0668	24.0542	0.0286791							TRUE	15326.4	TRUE	3	14	1		N	N	N
G12	Sample 12	IFNB	UNKNOWN	SYBR	None				23.8896	23.7226	0.160084							TRUE	15326.4	TRUE	3	12	1		N	N	N
H1	Sample 1	A	UNKNOWN	SYBR	None	1	0.706028	1.41637	22.2658	21.7003	0.382445		-0.897346	0.205239			0	TRUE	9633.13	TRUE	3	11	1		N	N	N
H2	Sample 2	A	UNKNOWN	SYBR	None	1.23892	0.99073	1.54929	21.9763	21.6927	0.234629		-1.20643	0.125467			-0.309087	TRUE	9633.13	TRUE	3	12	1		N	N	N
H3	Sample 3	A	UNKNOWN	SYBR	None	0.474529	0.41066	0.548331	20.9132	20.7009	0.164579		0.178086	0.0852302			1.07543	TRUE	9633.13	TRUE	3	9	1		N	N	N
H4	Sample 4	A	UNKNOWN	SYBR	None	0.437655	0.366908	0.522042	21.3617	21.3754	0.180369		0.294789	0.103957			1.19214	TRUE	9633.13	TRUE	3	7	1		N	N	N
H5	Sample 5	GAPDH	UNKNOWN	SYBR	None				30.5333	30.5848	0.232464		9.96927	0.154866				TRUE	6767.58	TRUE	3	23	1		N	N	N
H6	Sample 6	GAPDH	UNKNOWN	SYBR	None				31.6066	30.7357	0.596684		9.7678	0.300555				TRUE	6767.58	TRUE	3	24	1		Y	N	N
H7	Sample 7	GAPDH	UNKNOWN	SYBR	None				15.8308	15.9424	0.186609		-6.14077	0.100588				TRUE	6767.58	TRUE	3	5	1		N	N	N
H8	Sample 8	GAPDH	UNKNOWN	SYBR	None				16.6226	16.3859	0.232591		-6.24277	0.123395				TRUE	6767.58	TRUE	3	7	1		N	N	N
H9	Sample 9	IFNB	UNKNOWN	SYBR	None				23.6099	23.636	0.0887705							TRUE	15326.4	TRUE	3	11	1		N	N	N
H10	Sample 10	IFNB	UNKNOWN	SYBR	None				23.6552	23.654	0.148669							TRUE	15326.4	TRUE	3	14	1		N	N	N
H11	Sample 11	IFNB	UNKNOWN	SYBR	None				24.0735	24.0542	0.0286791							TRUE	15326.4	TRUE	3	14	1		N	N	N
H12	Sample 12	IFNB	UNKNOWN	SYBR	None				23.8285	23.7226	0.160084							TRUE	15326.4	TRUE	3	15	1		N	N	N
Analysis Type	Singleplex
Endogenous Control	CA
RQ Min/Max Confidence Level	95.0
Reference Sample	Sample 1
